# Supplementary material for: Adaptation and phenotypic diversification of Bacillus thuringiensis biofilm are accompanied by fuzzy spreader morphotypes
Source: NPJ Biofilms Microbiomes. 2022 Apr 13;8:27. doi: 10.1038/s41522-022-00292-1 (PMC9007996; doi:10.1038/s41522-022-00292-1)
Supplement: Supplementary file 3 — Supplementary Dataset 1 [file 41522_2022_292_MOESM3_ESM.xlsx]

## Sheet: Sheet1
Supplementary Dataset 1
P1-FS	P1-n	P2-FS	P2-n	P3-FS	P3-n	P4-FS	P4-n	P5-FS	P5-n	P6-FS	P6-n	TYPE	REF	ALT	EVIDENCE	FTYPE	STRAND	NT_POS	AA_POS	EFFECT	LOCUS_TAG	PRODUCT
						95626						snp	A	G	G:20 A:0	CDS	+	618/2436	206/811	synonymous_variant c.618A>G p.Val206Val	BTB_RS00520	ATP-dependent protease ATP-binding subunit ClpC
									605770			del	CA	C	C:20 CA:0	CDS	+	244/1272	81/423	frameshift_variant c.16_34delCA p.Leu83fs	BTB_RS03040	tetratricopeptide repeat protein
			606097		606097						606097	snp	T	A	A:20 T:0	CDS	+	572/1272	191/423	stop_gained c.572T>A p.Leu191*	BTB_RS03040	tetratricopeptide repeat protein
									1810812			snp	A	G	G:20 A:0
			2193326		2193326						2193326	ins	T	TATTTC	TATTTC:18 T:0	CDS	+	232/987	78/328	frameshift_variant c.227_231dupTTCAT p.Ile78fs	BTB_RS11255	N-acetylmuramoyl-L-alanine amidase
2234734	2234734				2234734					2234734	2234734	snp	G	A	A:20 G:0	CDS	+	519/1121	173/372	missense_variant c.519G>A p.Met173Ile	BTB_RS11445	sensor histidine kinase
		2353362	2353362	2353362	2353362					2353362	2353362	del	CTT	C	C:19 CTT:0
							2446181					snp	G	C	C:20 G:0	CDS	+	947/14880	315/4960	missense_variant c.947G>C p.Gly316Ala	BTB_RS12460	non-ribosomal peptide synthetase
								2737831				del	CA	C	C:20 CA:0
									3269887			snp	A	C	C:20 A:0	CDS	-	140/1011	47/336	missense_variant c.140T>G p.Ile47Arg	BTB_RS16535	alpha/beta hydrolase
						3371645						snp	C	G	G:20 C:0	CDS	+	1147/1377	382/459	missense_variant c.1147G>C p.Asp383His	BTB_RS17060	S8 family serine peptidase
		3683569										snp	T	C	C:20 T:0	CDS	+	701/2133	234/710	missense_variant c.701T>C p.Val234Ala	BTB_RS18555	Gly-Xaa-Xaa repeat protein
											3975888	snp	T	C	C:20 T:0	CDS	-	369/372	123/124	missense_variant c.369A>G p.Gln123Lys	BTB_RS19995	formamidase
											3975890	snp	G	T	T:20 G:0	CDS	-	367/372	123/124	missense_variant c.367C>A p.Gln123Lys	BTB_RS19995	formamidase
									4266003			snp	C	A	A:20 C:0
									4532152			snp	C	T	T:20 C:0
						4699521						snp	G	T	T:20 G:0	CDS	+	20/222	7/73	missense_variant c.20G>T p.Arg7Leu	BTB_RS23885	DeoR family transcriptional regulator
								4699495				snp	T	G	G:20 T:0
5263500												mnp	AT	GC	GC:20 AT:0	CDS	-	452_453/1374	151/458	missense_variant c.452_453delATinsGC p.Tyr151Cys	BTB_RS26870	Cupin-domain-containing protein
5263505				5263505						5263505		del	GT	G	G:20 GT:0	CDS	+	448/1374	150/458	frameshift_variant c.448delA p.Thr150fs	BTB_RS26870	Cupin-domain-containing protein
		5331991	5331991	5331991	5331991					5331991	5331991	snp	C	T	T:20 C:0	CDS	-	244/369	82/122	missense_variant c.244G>A p.Ala82Thr	BTB_RS27235	sporulation initiation phosphotransferase Spo0F
						5332199	5332199					snp	A	C	C:20 A:0	CDS	-	36/369	12/122	stop_gained c.36T>G p.Tyr12*	BTB_RS27235	sporulation initiation phosphotransferase Spo0F
								5332201	5332201			del	TATTGATCATCAACAATTAA	T	T:16 TATTGATCATCAACAATTAA:0	CDS	-	34/369	6/122	frameshift_variant c.16_34delTTAATTGTTGATGATCAAT p.Leu6fs	BTB_RS27235	sporulation initiation phosphotransferase Spo0F
5418154												snp	G	A	A:20 G:0	CDS	-	196/1056	66/351	missense_variant c.196C>T p.Arg66Cys	BTB_RS27620	GGDEF domain-containing protein
