# Supplementary material for: Adaptation and phenotypic diversification of Bacillus thuringiensis biofilm are accompanied by fuzzy spreader morphotypes
Source: NPJ Biofilms Microbiomes. 2022 Apr 13;8:27. doi: 10.1038/s41522-022-00292-1 (PMC9007996; doi:10.1038/s41522-022-00292-1)
Supplement: Supplementary file 4 — Supplementary Dataset 2 [file 41522_2022_292_MOESM4_ESM.xlsx]

## Sheet: Sheet1
Supplementary Dataset 2
	reference	ref_start	ref_stop	size	strand	type	ref_gap_size	query_gap_size	ref_start_after	ref_stop_after	CDS	strand_after	Genomic_info
P1_FS	Bt407	1781241	1781252	1666	+	Insertion	-11	1655	1781072	1782700	True	+	ID=cds-WP_000823498.1;inference=COORDINATES: WP_016126770.1;locus_tag=BTB_RS09115;product=peptide ABC transporter substrate-binding protein;protein_id=WP_000823498.1;transl_table=11
	Bt407	5263495	5263517	1668	+	Insertion	-22	1646	5262579	5263952	True	-	ID=cds-WP_000767078.1;inference=COORDINATES: WP_000767078.1;locus_tag=BTB_RS26870;product=cupin domain-containing protein;protein_id=WP_000767078.1;transl_table=11
P1_N	Bt407	3816444	3816971	171	+	Tandem_expansion	-527	-356	3816348	3817439	True	+	ID=cds-WP_000032817.1;inference=COORDINATES: WP_016077629.1;locus_tag=BTB_RS19190;product=hypothetical protein;protein_id=WP_000032817.1;transl_table=11
	Bt407	39775	39777	1733	+	Insertion	-2	1731	39539	40414	True	+	ID=cds-WP_000267825.1;inference=COORDINATES: WP_000267799.1;locus_tag=BTB_RS00210;product=16S rRNA (cytidine(1402)-2'-O)-methyltransferase;protein_id=WP_000267825.1;transl_table=11
P2_FS	Bt407	5263495	5263517	1668	+	Insertion	-22	1646	5262579	5263952	True	-	ID=cds-WP_000767078.1;inference=COORDINATES: WP_000767078.1;locus_tag=BTB_RS26870;product=cupin domain-containing protein;protein_id=WP_000767078.1;transl_table=11
	Bt407	2553625	2554127	282	+	Tandem_expansion	-502	-220	2552560	2554515	True	+	ID=cds-WP_001239473.1;inference=COORDINATES: WP_016512803.1;locus_tag=BTB_RS12825;product=choice-of-anchor A family protein;protein_id=WP_001239473.1;transl_table=11
	Bt407	607086	607097	1667	+	Insertion	-11	1656	607097	608797	False	+	ID=cds-WP_000730375.1;inference=COORDINATES: WP_000730377.1;locus_tag=BTB_RS03045;product=M4 family metallopeptidase;protein_id=WP_000730375.1;transl_table=11
P2_N	Bt407	2553625	2554127	282	+	Tandem_expansion	-502	-220	2552560	2554515	True	+	ID=cds-WP_001239473.1;inference=COORDINATES: WP_016512803.1;locus_tag=BTB_RS12825;product=choice-of-anchor A family protein;protein_id=WP_001239473.1;transl_table=11
P3_FS	Bt407	5263495	5263517	1668	+	Insertion	-22	1646	5262579	5263952	True	-	ID=cds-WP_000767078.1;inference=COORDINATES: WP_000767078.1;locus_tag=BTB_RS26870;product=cupin domain-containing protein;protein_id=WP_000767078.1;transl_table=11
	Bt407	2553625	2554127	282	+	Tandem_expansion	-502	-220	2552560	2554515	True	+	ID=cds-WP_001239473.1;inference=COORDINATES: WP_016512803.1;locus_tag=BTB_RS12825;product=choice-of-anchor A family protein;protein_id=WP_001239473.1;transl_table=11
P3_N	Bt407	2553625	2554127	282	+	Tandem_expansion	-502	-220	2552560	2554515	True	+	ID=cds-WP_001239473.1;inference=COORDINATES: WP_016512803.1;locus_tag=BTB_RS12825;product=choice-of-anchor A family protein;protein_id=WP_001239473.1;transl_table=11
	Bt407	39775	39777	1733	+	Insertion	-2	1731	39539	40414	True	+	ID=cds-WP_000267825.1;inference=COORDINATES: WP_000267799.1;locus_tag=BTB_RS00210;product=16S rRNA (cytidine(1402)-2'-O)-methyltransferase;protein_id=WP_000267825.1;transl_table=11
P4_FS	Bt407	5263495	5263517	1668	+	Insertion	-22	1646	5262579	5263952	True	-	ID=cds-WP_000767078.1;inference=COORDINATES: WP_000767078.1;locus_tag=BTB_RS26870;product=cupin domain-containing protein;protein_id=WP_000767078.1;transl_table=11
	Bt407	3371646	3371657	1667	+	Insertion	-11	1656	3371415	3372791	True	-	ID=cds-WP_000787681.1;inference=COORDINATES: WP_000787690.1;locus_tag=BTB_RS17060;product=S8 family serine peptidase;protein_id=WP_000787681.1;transl_table=11
	Bt407	2650348	2650359	1667	+	Insertion	-11	1656	2650219	2651901	True	+	ID=cds-WP_000626125.1;inference=COORDINATES: WP_000626096.1;locus_tag=BTB_RS13370;product=RNaseH domain-containing protein;protein_id=WP_000626125.1;transl_table=11
	Bt407	2553625	2554127	282	+	Tandem_expansion	-502	-220	2552560	2554515	True	+	ID=cds-WP_001239473.1;inference=COORDINATES: WP_016512803.1;locus_tag=BTB_RS12825;product=choice-of-anchor A family protein;protein_id=WP_001239473.1;transl_table=11
	Bt407	397547	397558	1667	+	Insertion	-11	1656	397102	397857	True	-	ID=cds-WP_003269335.1;inference=COORDINATES: WP_002025246.1;locus_tag=BTB_RS02075;product=amino acid ABC transporter permease;protein_id=WP_003269335.1;transl_table=11
	Bt407	3162495	3164159	5802	+	Tandem_expansion	-1664	4138	3162628	3164064	False	-	ID=cds-WP_001053969.1;inference=COORDINATES: WP_086558040.1;locus_tag=BTB_RS16045;product=IS4-like element IS231C family transposase;protein_id=WP_001053969.1;transl_table=11
P4_N	Bt407	2975686	2975758	72	+	Deletion	72	0	2975046	2976590	True	-	ID=cds-WP_000755647.1;inference=COORDINATES: WP_000755647.1;locus_tag=BTB_RS15105;product=3D domain-containing protein;protein_id=WP_000755647.1;transl_table=11
P5_FS	Bt407	2975686	2975686	72	+	Insertion	0	72	2975046	2976590	True	-	ID=cds-WP_000755647.1;inference=COORDINATES: WP_000755647.1;locus_tag=BTB_RS15105;product=3D domain-containing protein;protein_id=WP_000755647.1;transl_table=11
	Bt407	906076	906088	1667	+	Insertion	-12	1655	904973	906973	True	+	ID=cds-WP_001103086.1;inference=COORDINATES: WP_000116651.1;locus_tag=BTB_RS04665;product=ABC transporter ATP-binding protein/permease;protein_id=WP_001103086.1;transl_table=11
	Bt407	2553625	2554127	282	+	Tandem_expansion	-502	-220	2552560	2554515	True	+	ID=cds-WP_001239473.1;inference=COORDINATES: WP_016512803.1;locus_tag=BTB_RS12825;product=choice-of-anchor A family protein;protein_id=WP_001239473.1;transl_table=11
	Bt407	3669855	3669869	1667	+	Insertion	-14	1653	3669401	3670982	True	+	ID=cds-BTB_RS18480;inference=COORDINATES: WP_002199635.1;locus_tag=BTB_RS18480;product=bifunctional metallophosphatase/5'-nucleotidase;pseudo=true;transl_table=11
	Bt407	5263495	5263517	1668	+	Insertion	-22	1646	5262579	5263952	True	-	ID=cds-WP_000767078.1;inference=COORDINATES: WP_000767078.1;locus_tag=BTB_RS26870;product=cupin domain-containing protein;protein_id=WP_000767078.1;transl_table=11
P5_N	Bt407	2553625	2554127	282	+	Tandem_expansion	-502	-220	2552560	2554515	True	+	ID=cds-WP_001239473.1;inference=COORDINATES: WP_016512803.1;locus_tag=BTB_RS12825;product=choice-of-anchor A family protein;protein_id=WP_001239473.1;transl_table=11
P6_FS	Bt407	1781241	1781252	1666	+	Insertion	-11	1655	1781072	1782700	True	+	ID=cds-WP_000823498.1;inference=COORDINATES: WP_016126770.1;locus_tag=BTB_RS09115;product=peptide ABC transporter substrate-binding protein;protein_id=WP_000823498.1;transl_table=11
	Bt407	5263495	5263517	1668	+	Insertion	-22	1646	5262579	5263952	True	-	ID=cds-WP_000767078.1;inference=COORDINATES: WP_000767078.1;locus_tag=BTB_RS26870;product=cupin domain-containing protein;protein_id=WP_000767078.1;transl_table=11
P6_N	Bt407	2553625	2554127	282	+	Tandem_expansion	-502	-220	2552560	2554515	True	+	ID=cds-WP_001239473.1;inference=COORDINATES: WP_016512803.1;locus_tag=BTB_RS12825;product=choice-of-anchor A family protein;protein_id=WP_001239473.1;transl_table=11
